# Supplementary material for: Rickettsia parkeri with a Genetically Disrupted Phage Integrase Gene Exhibits Attenuated Virulence and Induces Protective Immunity against Fatal Rickettsioses in Mice
Source: Pathogens. 2021 Jun 30;10(7):819. doi: 10.3390/pathogens10070819 (PMC8308654; doi:10.3390/pathogens10070819)
Supplement: Supplementary file 1 [file pathogens-10-00819-s001.zip]

Archive with 1 entries (1 files):
- pathogens-1195054-supplementary.pptx
